# Supplementary material for: Interruptin C, a Radioprotective Agent, Derived from Cyclosorus terminans Protect Normal Breast MCF-10A and Human Keratinocyte HaCaT Cells against Radiation-Induced Damage
Source: Molecules. 2022 May 20;27(10):3298. doi: 10.3390/molecules27103298 (PMC9142933; doi:10.3390/molecules27103298)
Supplement: Supplementary file 1 [file molecules-27-03298-s001.zip]

Archive with 1 entries (1 files):
- molecules-1638881-supplementary.pdf
